# Supplementary material for: Robot-Assisted Lymph Node-to-Vein Anastomosis: Lessons from the First 22 Cases at a High-Volume Lymphatic Supermicrosurgery Center
Source: Curr Oncol. 2025 Jun 29;32(7):377. doi: 10.3390/curroncol32070377 (PMC12293415; doi:10.3390/curroncol32070377)
Supplement: Supplementary file 1 [file curroncol-32-00377-s001.zip]

Archive with 3 entries (3 files):
- Figure S1. Three main components of the robot.pdf
- Figure S2. Surgeon Console.pdf
- Video S1. Robotic LNVA(no audio).mp4
